# Supplementary material for: When Mast Cells Run Amok: A Comprehensive Review and Case Study on Severe Neonatal Diffuse Cutaneous Mastocytosis
Source: Genes (Basel). 2023 Oct 29;14(11):2021. doi: 10.3390/genes14112021 (PMC10671269; doi:10.3390/genes14112021)
Supplement: Supplementary file 1 [file genes-14-02021-s001.zip]

Archive with 1 entries (1 files):
- genes-2668075-supplementary.pdf
